# Supplementary material for: Identification of lactate regulation pattern on tumor immune infiltration, therapy response, and DNA methylation in diffuse large B-cell lymphoma
Source: Front Immunol. 2023 Sep 18;14:1230017. doi: 10.3389/fimmu.2023.1230017 (PMC10542897; doi:10.3389/fimmu.2023.1230017)
Supplement: Supplementary file 4 [file Table_1.xlsx]

## Sheet: Table S1
Table S1 The literature of lactate-related genes
Title	DOI	Geneset	Genes
Multiple Biological Activities of Lactic Acid in Cancer: Influences on Tumor Growth,Angiogenesis and Metastasis	10.2174/138161212799504902	-	MCT,MCT1,MCT4
Cancer-generated lactic acid: a regulatory, immunosuppressive metabolite?	10.1002/path.4218	REACTOME_GLUTAMATE_AND_GLUTAMINE_METABOLISM.gmt	-
Lactic acid promotes macrophage polarization through MCT-HIF1α signaling in gastric cancer	10.1016/j.yexcr.2020.111846	-	MCT1,MCT2,MCT3,MCT4
Disruption of BASIGIN decreases lactic acid export and sensitizes non-small cell lung cancer to biguanides independently of the LKB1 status	10.18632/oncotarget.2862	-	CD147
Lactic acid induced microRNA-744 enhances motility of SiHa cervical cancer cells through targeting ARHGAP5	10.1016/j.cbi.2018.10.027	-	ARHGAP5
Tumor cells hijack macrophages via lactic acid	10.1038/icb.2014.67	-	PKM2,HIF1A,VEGF,ARG1
Lactic Acid Accumulation in the Tumor Microenvironment Suppresses 18F-FDG Uptake	10.1158/0008-5472.CAN-17-0492	REACTOME_CELLULAR_RESPONSE_TO_HYPOXIA.gmt	-
Tumor-Secreted Lactic Acid Promotes IL-23/IL-17 Proinflammatory Pathway	10.4049/jimmunol.180.11.7175	PID_IL23_PATHWAY.gmt	-
Central role of lactate and proton in cancer cell resistance to glucose deprivation and its clinical translation	10.1038/sigtrans.2016.47	REACTOME_GLYCOLYSIS.gmt	-

## Sheet: Table S2
Table S2 ssGSEA immune infiltration gene set
hugo_gene_symbol	cell
ABCB4	B cells naive
ADAM28	B cells naive
BACH2	B cells naive
BANK1	B cells naive
BCL7A	B cells naive
BEND5	B cells naive
BLK	B cells naive
BRAF	B cells naive
CD180	B cells naive
CD19	B cells naive
CD1C	B cells naive
CD22	B cells naive
CD37	B cells naive
CD69	B cells naive
CD72	B cells naive
CD79A	B cells naive
CD79B	B cells naive
CR2	B cells naive
CXCR5	B cells naive
EAF2	B cells naive
FAIM3	B cells naive
FCER2	B cells naive
FCGR2B	B cells naive
FCRL2	B cells naive
FRK	B cells naive
GPR18	B cells naive
GUSBP11	B cells naive
HHEX	B cells naive
HLA-DOB	B cells naive
IGHD	B cells naive
IGHM	B cells naive
IGKC	B cells naive
IGLL3P	B cells naive
IL4R	B cells naive
IRF8	B cells naive
KIAA0226L	B cells naive
LINC00921	B cells naive
LTB	B cells naive
LY86	B cells naive
MEP1A	B cells naive
MICAL3	B cells naive
MS4A1	B cells naive
NIPSNAP3B	B cells naive
NMBR	B cells naive
P2RX5	B cells naive
P2RY14	B cells naive
PNOC	B cells naive
PSG2	B cells naive
PTPRCAP	B cells naive
RALGPS2	B cells naive
RASGRP2	B cells naive
SELL	B cells naive
SIK1	B cells naive
SLC12A1	B cells naive
SPIB	B cells naive
STAP1	B cells naive
TCL1A	B cells naive
UGT1A8	B cells naive
VPREB3	B cells naive
ZNF286A	B cells naive
ADAM28	B cells memory
AIM2	B cells memory
ALOX5	B cells memory
BACH2	B cells memory
BANK1	B cells memory
BLK	B cells memory
CCR6	B cells memory
CD180	B cells memory
CD19	B cells memory
CD1C	B cells memory
CD22	B cells memory
CD27	B cells memory
CD37	B cells memory
CD69	B cells memory
CD72	B cells memory
CD79A	B cells memory
CD79B	B cells memory
CLCA3P	B cells memory
CR2	B cells memory
CXCR5	B cells memory
DENND5B	B cells memory
FAIM3	B cells memory
FAM65B	B cells memory
FCGR2B	B cells memory
FCRL2	B cells memory
FRK	B cells memory
GNG7	B cells memory
GPR18	B cells memory
GUSBP11	B cells memory
HHEX	B cells memory
HLA-DOB	B cells memory
IFNA10	B cells memory
IGHD	B cells memory
IGHM	B cells memory
IGKC	B cells memory
IGLL3P	B cells memory
IL7	B cells memory
IRF8	B cells memory
KIAA0226L	B cells memory
LTB	B cells memory
LY86	B cells memory
MBL2	B cells memory
MS4A1	B cells memory
NMBR	B cells memory
NPIPB15	B cells memory
P2RX5	B cells memory
PNOC	B cells memory
PTPRCAP	B cells memory
RALGPS2	B cells memory
RASGRP2	B cells memory
SIK1	B cells memory
SIT1	B cells memory
SLC12A1	B cells memory
SP140	B cells memory
SPIB	B cells memory
STAP1	B cells memory
TMEM156	B cells memory
TNFRSF13B	B cells memory
TNFRSF17	B cells memory
TRAF4	B cells memory
VPREB3	B cells memory
ZBTB32	B cells memory
ABCB9	Plasma cells
AMPD1	Plasma cells
ANGPT4	Plasma cells
ATXN8OS	Plasma cells
C11orf80	Plasma cells
CCR10	Plasma cells
CD27	Plasma cells
CD38	Plasma cells
CD79A	Plasma cells
DENND5B	Plasma cells
EAF2	Plasma cells
FCRL2	Plasma cells
GNG7	Plasma cells
GPR25	Plasma cells
GUSBP11	Plasma cells
HIST1H2AE	Plasma cells
HIST1H2BG	Plasma cells
HLA-DOB	Plasma cells
IGHD	Plasma cells
IGHE	Plasma cells
IGHM	Plasma cells
IGKC	Plasma cells
IGLL3P	Plasma cells
KCNA3	Plasma cells
KCNG2	Plasma cells
LIME1	Plasma cells
LOC100130100	Plasma cells
MAN1A1	Plasma cells
MANEA	Plasma cells
MAST1	Plasma cells
MROH7	Plasma cells
MZB1	Plasma cells
P2RX5	Plasma cells
PAX7	Plasma cells
PDK1	Plasma cells
PNOC	Plasma cells
RASGRP3	Plasma cells
REN	Plasma cells
RGS13	Plasma cells
RPL3P7	Plasma cells
SIK1	Plasma cells
SPAG4	Plasma cells
ST6GALNAC4	Plasma cells
TGM5	Plasma cells
TMEM156	Plasma cells
TNFRSF17	Plasma cells
UGT2B17	Plasma cells
ZBP1	Plasma cells
ZNF165	Plasma cells
BCL11B	T cells CD8
CCL5	T cells CD8
CD2	T cells CD8
CD247	T cells CD8
CD27	T cells CD8
CD3D	T cells CD8
CD3E	T cells CD8
CD3G	T cells CD8
CD6	T cells CD8
CD69	T cells CD8
CD7	T cells CD8
CD8A	T cells CD8
CD8B	T cells CD8
CD96	T cells CD8
CRTAM	T cells CD8
CST7	T cells CD8
CTSW	T cells CD8
DPP4	T cells CD8
DSC1	T cells CD8
DUSP2	T cells CD8
FAIM3	T cells CD8
FLT3LG	T cells CD8
GNLY	T cells CD8
GPR171	T cells CD8
GRAP2	T cells CD8
GZMA	T cells CD8
GZMB	T cells CD8
GZMH	T cells CD8
GZMK	T cells CD8
GZMM	T cells CD8
ICOS	T cells CD8
IGKC	T cells CD8
IL7R	T cells CD8
ITK	T cells CD8
KLRB1	T cells CD8
KLRC3	T cells CD8
KLRC4	T cells CD8
KLRD1	T cells CD8
KLRF1	T cells CD8
KLRK1	T cells CD8
LAG3	T cells CD8
LCK	T cells CD8
LEF1	T cells CD8
LIME1	T cells CD8
LTB	T cells CD8
LY9	T cells CD8
MAP4K1	T cells CD8
MAP9	T cells CD8
NCR3	T cells CD8
NKG7	T cells CD8
PIK3IP1	T cells CD8
PRF1	T cells CD8
PTGDR	T cells CD8
PTPRCAP	T cells CD8
PVRIG	T cells CD8
RASA3	T cells CD8
RPL3P7	T cells CD8
SH2D1A	T cells CD8
SIRPG	T cells CD8
TCF7	T cells CD8
TRAC	T cells CD8
TRAT1	T cells CD8
TRAV12-2	T cells CD8
TRAV13-1	T cells CD8
TRBC1	T cells CD8
TRDC	T cells CD8
UBASH3A	T cells CD8
ZAP70	T cells CD8
ACAP1	T cells CD4 naive
ANKRD55	T cells CD4 naive
ATHL1	T cells CD4 naive
BCL11B	T cells CD4 naive
CCR7	T cells CD4 naive
CD2	T cells CD4 naive
CD247	T cells CD4 naive
CD27	T cells CD4 naive
CD3D	T cells CD4 naive
CD3G	T cells CD4 naive
CD40LG	T cells CD4 naive
CD7	T cells CD4 naive
CXorf57	T cells CD4 naive
DPP4	T cells CD4 naive
DSC1	T cells CD4 naive
EPHA1	T cells CD4 naive
FAIM3	T cells CD4 naive
FLJ13197	T cells CD4 naive
FLT3LG	T cells CD4 naive
GAL3ST4	T cells CD4 naive
GALR1	T cells CD4 naive
GPR1	T cells CD4 naive
GRAP2	T cells CD4 naive
GZMM	T cells CD4 naive
ICOS	T cells CD4 naive
IL7R	T cells CD4 naive
ITK	T cells CD4 naive
LAT	T cells CD4 naive
LCK	T cells CD4 naive
LEF1	T cells CD4 naive
LIME1	T cells CD4 naive
LTB	T cells CD4 naive
LY9	T cells CD4 naive
MAP4K1	T cells CD4 naive
MAP4K2	T cells CD4 naive
MAP9	T cells CD4 naive
RASGRP2	T cells CD4 naive
RPL3P7	T cells CD4 naive
SERGEF	T cells CD4 naive
SH2D1A	T cells CD4 naive
SIRPG	T cells CD4 naive
TCF7	T cells CD4 naive
TRAC	T cells CD4 naive
TRAT1	T cells CD4 naive
TRAV13-1	T cells CD4 naive
TRBC1	T cells CD4 naive
UBASH3A	T cells CD4 naive
VILL	T cells CD4 naive
WNT7A	T cells CD4 naive
ZAP70	T cells CD4 naive
ZNF204P	T cells CD4 naive
ZNF324	T cells CD4 naive
BCL11B	T cells CD4 memory resting
CCL5	T cells CD4 memory resting
CCR6	T cells CD4 memory resting
CD2	T cells CD4 memory resting
CD247	T cells CD4 memory resting
CD27	T cells CD4 memory resting
CD28	T cells CD4 memory resting
CD3D	T cells CD4 memory resting
CD3E	T cells CD4 memory resting
CD3G	T cells CD4 memory resting
CD4	T cells CD4 memory resting
CD40LG	T cells CD4 memory resting
CD6	T cells CD4 memory resting
CD69	T cells CD4 memory resting
CD7	T cells CD4 memory resting
CD96	T cells CD4 memory resting
CTLA4	T cells CD4 memory resting
CTSW	T cells CD4 memory resting
DGKA	T cells CD4 memory resting
DPP4	T cells CD4 memory resting
EPB41	T cells CD4 memory resting
ETS1	T cells CD4 memory resting
FAIM3	T cells CD4 memory resting
FBXL8	T cells CD4 memory resting
FLT3LG	T cells CD4 memory resting
GPR171	T cells CD4 memory resting
GPR25	T cells CD4 memory resting
GRAP2	T cells CD4 memory resting
GZMA	T cells CD4 memory resting
GZMK	T cells CD4 memory resting
GZMM	T cells CD4 memory resting
ICOS	T cells CD4 memory resting
IL7R	T cells CD4 memory resting
ITK	T cells CD4 memory resting
KLRB1	T cells CD4 memory resting
LCK	T cells CD4 memory resting
LEF1	T cells CD4 memory resting
LIME1	T cells CD4 memory resting
LTB	T cells CD4 memory resting
LY9	T cells CD4 memory resting
NKG7	T cells CD4 memory resting
PBXIP1	T cells CD4 memory resting
PTGER2	T cells CD4 memory resting
PTPRCAP	T cells CD4 memory resting
RASA3	T cells CD4 memory resting
RASGRP2	T cells CD4 memory resting
RCAN3	T cells CD4 memory resting
RPL10L	T cells CD4 memory resting
RPL3P7	T cells CD4 memory resting
SH2D1A	T cells CD4 memory resting
SIRPG	T cells CD4 memory resting
ST8SIA1	T cells CD4 memory resting
TCF7	T cells CD4 memory resting
TRAC	T cells CD4 memory resting
TRAT1	T cells CD4 memory resting
TRAV13-1	T cells CD4 memory resting
TRAV13-2	T cells CD4 memory resting
TRAV21	T cells CD4 memory resting
TRAV8-6	T cells CD4 memory resting
TRAV9-2	T cells CD4 memory resting
TRBC1	T cells CD4 memory resting
UBASH3A	T cells CD4 memory resting
ZAP70	T cells CD4 memory resting
ZFP36L2	T cells CD4 memory resting
CCL20	T cells CD4 memory activated
CD2	T cells CD4 memory activated
CD247	T cells CD4 memory activated
CD28	T cells CD4 memory activated
CD3D	T cells CD4 memory activated
CD3G	T cells CD4 memory activated
CD40LG	T cells CD4 memory activated
CD6	T cells CD4 memory activated
CD7	T cells CD4 memory activated
CDC25A	T cells CD4 memory activated
CSF2	T cells CD4 memory activated
CTLA4	T cells CD4 memory activated
CXCL13	T cells CD4 memory activated
DPP4	T cells CD4 memory activated
GPR171	T cells CD4 memory activated
GPR19	T cells CD4 memory activated
GZMB	T cells CD4 memory activated
ICOS	T cells CD4 memory activated
IFNG	T cells CD4 memory activated
IL12RB2	T cells CD4 memory activated
IL17A	T cells CD4 memory activated
IL26	T cells CD4 memory activated
IL2RA	T cells CD4 memory activated
IL3	T cells CD4 memory activated
IL4	T cells CD4 memory activated
IL9	T cells CD4 memory activated
LAG3	T cells CD4 memory activated
LCK	T cells CD4 memory activated
LTA	T cells CD4 memory activated
NKG7	T cells CD4 memory activated
ORC1	T cells CD4 memory activated
PMCH	T cells CD4 memory activated
RRP9	T cells CD4 memory activated
SH2D1A	T cells CD4 memory activated
SKA1	T cells CD4 memory activated
TNFRSF4	T cells CD4 memory activated
TNIP3	T cells CD4 memory activated
TRAC	T cells CD4 memory activated
TRAT1	T cells CD4 memory activated
UBASH3A	T cells CD4 memory activated
ATHL1	T cells follicular helper
BCL11B	T cells follicular helper
CA8	T cells follicular helper
CD2	T cells follicular helper
CD247	T cells follicular helper
CD27	T cells follicular helper
CD3D	T cells follicular helper
CD3G	T cells follicular helper
CD40LG	T cells follicular helper
CD69	T cells follicular helper
CD7	T cells follicular helper
CHI3L2	T cells follicular helper
CTLA4	T cells follicular helper
CXCL13	T cells follicular helper
CXCR5	T cells follicular helper
DGKA	T cells follicular helper
FAIM3	T cells follicular helper
FOSB	T cells follicular helper
FZD3	T cells follicular helper
GPR19	T cells follicular helper
GZMM	T cells follicular helper
ICA1	T cells follicular helper
ICOS	T cells follicular helper
IL21	T cells follicular helper
ITK	T cells follicular helper
KLRB1	T cells follicular helper
LAG3	T cells follicular helper
LAT	T cells follicular helper
LCK	T cells follicular helper
LEF1	T cells follicular helper
LTA	T cells follicular helper
MAP4K1	T cells follicular helper
MAP9	T cells follicular helper
PASK	T cells follicular helper
PDCD1	T cells follicular helper
PTPRCAP	T cells follicular helper
PVRIG	T cells follicular helper
RGS1	T cells follicular helper
RPL3P7	T cells follicular helper
SH2D1A	T cells follicular helper
SIK1	T cells follicular helper
SIRPG	T cells follicular helper
SLC7A10	T cells follicular helper
ST8SIA1	T cells follicular helper
TCF7	T cells follicular helper
TNFRSF4	T cells follicular helper
TRAC	T cells follicular helper
TRAT1	T cells follicular helper
TRAV13-1	T cells follicular helper
TRAV8-6	T cells follicular helper
TRAV9-2	T cells follicular helper
TRBC1	T cells follicular helper
TRIB2	T cells follicular helper
TSHR	T cells follicular helper
UBASH3A	T cells follicular helper
ZAP70	T cells follicular helper
ZBTB10	T cells follicular helper
BARX2	T cells regulatory (Tregs)
BCL11B	T cells regulatory (Tregs)
CD2	T cells regulatory (Tregs)
CD247	T cells regulatory (Tregs)
CD27	T cells regulatory (Tregs)
CD28	T cells regulatory (Tregs)
CD3D	T cells regulatory (Tregs)
CD3E	T cells regulatory (Tregs)
CD3G	T cells regulatory (Tregs)
CD4	T cells regulatory (Tregs)
CD5	T cells regulatory (Tregs)
CD6	T cells regulatory (Tregs)
CD70	T cells regulatory (Tregs)
CD96	T cells regulatory (Tregs)
CEMP1	T cells regulatory (Tregs)
CLEC2D	T cells regulatory (Tregs)
CTLA4	T cells regulatory (Tregs)
DGKA	T cells regulatory (Tregs)
DPP4	T cells regulatory (Tregs)
EFNA5	T cells regulatory (Tregs)
FOXP3	T cells regulatory (Tregs)
FRMD8	T cells regulatory (Tregs)
GPR1	T cells regulatory (Tregs)
GPR171	T cells regulatory (Tregs)
GPR19	T cells regulatory (Tregs)
GZMM	T cells regulatory (Tregs)
HIC1	T cells regulatory (Tregs)
HMGB3P30	T cells regulatory (Tregs)
ICOS	T cells regulatory (Tregs)
IL2RA	T cells regulatory (Tregs)
IL2RB	T cells regulatory (Tregs)
ITK	T cells regulatory (Tregs)
KIRREL	T cells regulatory (Tregs)
LAIR2	T cells regulatory (Tregs)
LCK	T cells regulatory (Tregs)
LILRA4	T cells regulatory (Tregs)
LOC126987	T cells regulatory (Tregs)
LTB	T cells regulatory (Tregs)
MAP4K1	T cells regulatory (Tregs)
MBL2	T cells regulatory (Tregs)
NPAS1	T cells regulatory (Tregs)
NTN3	T cells regulatory (Tregs)
PCDHA5	T cells regulatory (Tregs)
PLCH2	T cells regulatory (Tregs)
PMCH	T cells regulatory (Tregs)
PTGIR	T cells regulatory (Tregs)
PTPRG	T cells regulatory (Tregs)
RCAN3	T cells regulatory (Tregs)
RYR1	T cells regulatory (Tregs)
SEC31B	T cells regulatory (Tregs)
2021-09-05	T cells regulatory (Tregs)
SH2D1A	T cells regulatory (Tregs)
SIRPG	T cells regulatory (Tregs)
SIT1	T cells regulatory (Tregs)
SKAP1	T cells regulatory (Tregs)
SPOCK2	T cells regulatory (Tregs)
SSX1	T cells regulatory (Tregs)
TRAC	T cells regulatory (Tregs)
TRAT1	T cells regulatory (Tregs)
TRAV9-2	T cells regulatory (Tregs)
TRBC1	T cells regulatory (Tregs)
TYR	T cells regulatory (Tregs)
UBASH3A	T cells regulatory (Tregs)
ZAP70	T cells regulatory (Tregs)
BFSP1	T cells gamma delta
BRSK2	T cells gamma delta
CCL5	T cells gamma delta
CCR5	T cells gamma delta
CD160	T cells gamma delta
CD2	T cells gamma delta
CD244	T cells gamma delta
CD247	T cells gamma delta
CD300A	T cells gamma delta
CD3D	T cells gamma delta
CD3G	T cells gamma delta
CD8A	T cells gamma delta
CD8B	T cells gamma delta
CDH12	T cells gamma delta
COLQ	T cells gamma delta
CST7	T cells gamma delta
CXCR6	T cells gamma delta
DUSP2	T cells gamma delta
GFI1	T cells gamma delta
GNLY	T cells gamma delta
GPR171	T cells gamma delta
GPR18	T cells gamma delta
GYPE	T cells gamma delta
GZMA	T cells gamma delta
GZMB	T cells gamma delta
GZMH	T cells gamma delta
GZMK	T cells gamma delta
GZMM	T cells gamma delta
IL18RAP	T cells gamma delta
IL2RB	T cells gamma delta
KLRB1	T cells gamma delta
KLRD1	T cells gamma delta
KLRG1	T cells gamma delta
KLRK1	T cells gamma delta
KRT18P50	T cells gamma delta
LAG3	T cells gamma delta
LAT	T cells gamma delta
LCK	T cells gamma delta
LHCGR	T cells gamma delta
LY9	T cells gamma delta
MAGEA11	T cells gamma delta
MAP4K1	T cells gamma delta
PLEKHG3	T cells gamma delta
PRF1	T cells gamma delta
PTGDR	T cells gamma delta
PVRIG	T cells gamma delta
SCN9A	T cells gamma delta
SH2D1A	T cells gamma delta
SIRPG	T cells gamma delta
SIT1	T cells gamma delta
SKAP1	T cells gamma delta
TARDBPP1	T cells gamma delta
TCF7	T cells gamma delta
TRBC1	T cells gamma delta
TRDC	T cells gamma delta
UBASH3A	T cells gamma delta
VNN2	T cells gamma delta
ZNF442	T cells gamma delta
AZU1	NK cells resting
BPI	NK cells resting
CAMP	NK cells resting
CCL5	NK cells resting
CD160	NK cells resting
CD2	NK cells resting
CD244	NK cells resting
CD247	NK cells resting
CD7	NK cells resting
CD96	NK cells resting
CDHR1	NK cells resting
CEACAM8	NK cells resting
CST7	NK cells resting
CTSW	NK cells resting
DEFA4	NK cells resting
ELANE	NK cells resting
GFI1	NK cells resting
GNLY	NK cells resting
GZMA	NK cells resting
GZMB	NK cells resting
GZMH	NK cells resting
GZMK	NK cells resting
GZMM	NK cells resting
IL12RB2	NK cells resting
IL18R1	NK cells resting
IL18RAP	NK cells resting
IL2RB	NK cells resting
KIR2DL1	NK cells resting
KIR3DL2	NK cells resting
KLRB1	NK cells resting
KLRC3	NK cells resting
KLRC4	NK cells resting
KLRD1	NK cells resting
KLRF1	NK cells resting
KLRK1	NK cells resting
LCK	NK cells resting
MGAM	NK cells resting
MS4A3	NK cells resting
NAALADL1	NK cells resting
NKG7	NK cells resting
NME8	NK cells resting
PLEKHF1	NK cells resting
PRF1	NK cells resting
PRR5L	NK cells resting
PTGDR	NK cells resting
PTPRCAP	NK cells resting
PVRIG	NK cells resting
S1PR5	NK cells resting
SH2D1A	NK cells resting
TBX21	NK cells resting
TEP1	NK cells resting
TRBC1	NK cells resting
TRDC	NK cells resting
TTC38	NK cells resting
TXK	NK cells resting
ZAP70	NK cells resting
ZNF135	NK cells resting
APOBEC3G	NK cells activated
APOL6	NK cells activated
CCL4	NK cells activated
CCL5	NK cells activated
CCND2	NK cells activated
CD244	NK cells activated
CD247	NK cells activated
CD69	NK cells activated
CD7	NK cells activated
CD96	NK cells activated
CDK6	NK cells activated
CSF2	NK cells activated
CST7	NK cells activated
CTSW	NK cells activated
DPP4	NK cells activated
FASLG	NK cells activated
GNLY	NK cells activated
GPR171	NK cells activated
GPR18	NK cells activated
GRAP2	NK cells activated
GZMA	NK cells activated
GZMB	NK cells activated
GZMH	NK cells activated
GZMM	NK cells activated
IFNG	NK cells activated
IL12RB2	NK cells activated
IL18R1	NK cells activated
IL18RAP	NK cells activated
IL2RB	NK cells activated
KIR2DL1	NK cells activated
KIR2DL4	NK cells activated
KIR2DS4	NK cells activated
KIR3DL2	NK cells activated
KLRB1	NK cells activated
KLRC3	NK cells activated
KLRD1	NK cells activated
KLRF1	NK cells activated
KLRK1	NK cells activated
LCK	NK cells activated
LTA	NK cells activated
LTB	NK cells activated
NAALADL1	NK cells activated
NCR3	NK cells activated
NKG7	NK cells activated
OSM	NK cells activated
PRF1	NK cells activated
PRR5L	NK cells activated
PTGDR	NK cells activated
PTGER2	NK cells activated
PTPRCAP	NK cells activated
PVRIG	NK cells activated
S1PR5	NK cells activated
SH2D1A	NK cells activated
SOCS1	NK cells activated
TBX21	NK cells activated
TNFSF14	NK cells activated
TRDC	NK cells activated
TXK	NK cells activated
ZAP70	NK cells activated
AIF1	Monocytes
APOBEC3A	Monocytes
AQP9	Monocytes
ASGR1	Monocytes
ASGR2	Monocytes
BST1	Monocytes
C5AR1	Monocytes
CCR2	Monocytes
CD1D	Monocytes
CD33	Monocytes
CD68	Monocytes
CDA	Monocytes
CFP	Monocytes
CHST15	Monocytes
CLEC4A	Monocytes
CLEC7A	Monocytes
CREB5	Monocytes
CSF3R	Monocytes
FAM198B	Monocytes
FCN1	Monocytes
FES	Monocytes
FOSB	Monocytes
FPR1	Monocytes
FZD2	Monocytes
HCK	Monocytes
HK3	Monocytes
HNMT	Monocytes
HPSE	Monocytes
IGSF6	Monocytes
LILRA2	Monocytes
LILRA3	Monocytes
LILRB2	Monocytes
LST1	Monocytes
MEFV	Monocytes
MNDA	Monocytes
MS4A6A	Monocytes
NCF2	Monocytes
NFE2	Monocytes
NLRP3	Monocytes
NOD2	Monocytes
P2RY13	Monocytes
PADI4	Monocytes
RNASE2	Monocytes
RNASE6	Monocytes
S100A12	Monocytes
SLC15A3	Monocytes
TLR2	Monocytes
TLR7	Monocytes
TLR8	Monocytes
UPK3A	Monocytes
VNN1	Monocytes
VNN2	Monocytes
ACP5	Macrophages M0
ADAMDEC1	Macrophages M0
AQP9	Macrophages M0
BHLHE41	Macrophages M0
C5AR1	Macrophages M0
CCDC102B	Macrophages M0
CCL18	Macrophages M0
CCL22	Macrophages M0
CCL7	Macrophages M0
CD68	Macrophages M0
CHI3L1	Macrophages M0
COL8A2	Macrophages M0
CSF1	Macrophages M0
CXCL3	Macrophages M0
CXCL5	Macrophages M0
CYP27A1	Macrophages M0
DCSTAMP	Macrophages M0
FAM198B	Macrophages M0
GPC4	Macrophages M0
HK3	Macrophages M0
IGSF6	Macrophages M0
MARCO	Macrophages M0
MMP9	Macrophages M0
NCF2	Macrophages M0
PLA2G7	Macrophages M0
PPBP	Macrophages M0
QPCT	Macrophages M0
SLAMF8	Macrophages M0
SLC12A8	Macrophages M0
SLC15A3	Macrophages M0
TNFSF14	Macrophages M0
TREM2	Macrophages M0
VNN1	Macrophages M0
ACHE	Macrophages M1
ADAMDEC1	Macrophages M1
APOBEC3A	Macrophages M1
APOL3	Macrophages M1
APOL6	Macrophages M1
AQP9	Macrophages M1
ARRB1	Macrophages M1
CCL19	Macrophages M1
CCL5	Macrophages M1
CCL8	Macrophages M1
CCR7	Macrophages M1
CD38	Macrophages M1
CD40	Macrophages M1
CHI3L1	Macrophages M1
CLIC2	Macrophages M1
CXCL10	Macrophages M1
CXCL11	Macrophages M1
CXCL13	Macrophages M1
CXCL9	Macrophages M1
CYP27B1	Macrophages M1
DHX58	Macrophages M1
EBI3	Macrophages M1
GGT5	Macrophages M1
HESX1	Macrophages M1
IDO1	Macrophages M1
IFI44L	Macrophages M1
IL2RA	Macrophages M1
KIAA0754	Macrophages M1
KYNU	Macrophages M1
LAG3	Macrophages M1
LAMP3	Macrophages M1
LILRA3	Macrophages M1
LILRB2	Macrophages M1
NOD2	Macrophages M1
PLA1A	Macrophages M1
PTGIR	Macrophages M1
RASSF4	Macrophages M1
RSAD2	Macrophages M1
SIGLEC1	Macrophages M1
SLAMF1	Macrophages M1
SLC15A3	Macrophages M1
SLC2A6	Macrophages M1
SOCS1	Macrophages M1
TLR7	Macrophages M1
TLR8	Macrophages M1
TNFAIP6	Macrophages M1
TNIP3	Macrophages M1
TRPM4	Macrophages M1
ADAMDEC1	Macrophages M2
AIF1	Macrophages M2
ALOX15	Macrophages M2
CCL13	Macrophages M2
CCL14	Macrophages M2
CCL18	Macrophages M2
CCL23	Macrophages M2
CCL8	Macrophages M2
CD209	Macrophages M2
CD4	Macrophages M2
CD68	Macrophages M2
CFP	Macrophages M2
CHI3L1	Macrophages M2
CLEC10A	Macrophages M2
CLEC4A	Macrophages M2
CLIC2	Macrophages M2
CRYBB1	Macrophages M2
EBI3	Macrophages M2
FAM198B	Macrophages M2
FES	Macrophages M2
FRMD4A	Macrophages M2
FZD2	Macrophages M2
GGT5	Macrophages M2
GSTT1	Macrophages M2
HRH1	Macrophages M2
HTR2B	Macrophages M2
MS4A6A	Macrophages M2
NME8	Macrophages M2
NPL	Macrophages M2
P2RY13	Macrophages M2
PDCD1LG2	Macrophages M2
RENBP	Macrophages M2
SIGLEC1	Macrophages M2
SLC15A3	Macrophages M2
TLR8	Macrophages M2
TREM2	Macrophages M2
WNT5B	Macrophages M2
ACP5	Dendritic cells resting
AIF1	Dendritic cells resting
ALOX15	Dendritic cells resting
C1orf54	Dendritic cells resting
CCDC102B	Dendritic cells resting
CCL13	Dendritic cells resting
CCL17	Dendritic cells resting
CCL18	Dendritic cells resting
CCL22	Dendritic cells resting
CD1A	Dendritic cells resting
CD1B	Dendritic cells resting
CD1C	Dendritic cells resting
CD1E	Dendritic cells resting
CD209	Dendritic cells resting
CD33	Dendritic cells resting
CD68	Dendritic cells resting
CLEC10A	Dendritic cells resting
CLEC4A	Dendritic cells resting
CLEC7A	Dendritic cells resting
CLIC2	Dendritic cells resting
DHRS11	Dendritic cells resting
EGR2	Dendritic cells resting
FAM198B	Dendritic cells resting
FCER1A	Dendritic cells resting
FCER2	Dendritic cells resting
FLVCR2	Dendritic cells resting
FPR3	Dendritic cells resting
FZD2	Dendritic cells resting
HLA-DQA1	Dendritic cells resting
IGSF6	Dendritic cells resting
MMP12	Dendritic cells resting
NCF2	Dendritic cells resting
PLA2G7	Dendritic cells resting
PPFIBP1	Dendritic cells resting
RNASE6	Dendritic cells resting
SCN9A	Dendritic cells resting
SLAMF8	Dendritic cells resting
SLC15A3	Dendritic cells resting
TMEM255A	Dendritic cells resting
TREM2	Dendritic cells resting
ARHGAP22	Dendritic cells activated
BIRC3	Dendritic cells activated
CCL1	Dendritic cells activated
CCL13	Dendritic cells activated
CCL17	Dendritic cells activated
CCL18	Dendritic cells activated
CCL19	Dendritic cells activated
CCL20	Dendritic cells activated
CCL22	Dendritic cells activated
CCL5	Dendritic cells activated
CCL8	Dendritic cells activated
CCR7	Dendritic cells activated
CD1B	Dendritic cells activated
CD1E	Dendritic cells activated
CD80	Dendritic cells activated
CD86	Dendritic cells activated
CHST7	Dendritic cells activated
CLIC2	Dendritic cells activated
CXCL10	Dendritic cells activated
CXCL11	Dendritic cells activated
CYP27A1	Dendritic cells activated
DHX58	Dendritic cells activated
EBI3	Dendritic cells activated
ETV3	Dendritic cells activated
FPR3	Dendritic cells activated
HESX1	Dendritic cells activated
HTR2B	Dendritic cells activated
IDO1	Dendritic cells activated
IFI44L	Dendritic cells activated
IL12B	Dendritic cells activated
IL2RA	Dendritic cells activated
KYNU	Dendritic cells activated
LAMP3	Dendritic cells activated
MAP3K13	Dendritic cells activated
MMP12	Dendritic cells activated
MSC	Dendritic cells activated
NR4A3	Dendritic cells activated
PDCD1LG2	Dendritic cells activated
PLA1A	Dendritic cells activated
PLA2G7	Dendritic cells activated
PTGIR	Dendritic cells activated
RASSF4	Dendritic cells activated
RSAD2	Dendritic cells activated
SIGLEC1	Dendritic cells activated
SLC15A3	Dendritic cells activated
SLC2A6	Dendritic cells activated
SLCO5A1	Dendritic cells activated
ST3GAL6	Dendritic cells activated
TMEM255A	Dendritic cells activated
TNFAIP6	Dendritic cells activated
TNFRSF11A	Dendritic cells activated
TNFRSF4	Dendritic cells activated
TREM2	Dendritic cells activated
ADAMTS3	Mast cells resting
ADRB2	Mast cells resting
ATP8B4	Mast cells resting
BMP2K	Mast cells resting
BPI	Mast cells resting
C3AR1	Mast cells resting
CD33	Mast cells resting
CEACAM8	Mast cells resting
CLC	Mast cells resting
CMA1	Mast cells resting
CPA3	Mast cells resting
CRISP3	Mast cells resting
CTSG	Mast cells resting
FAM124B	Mast cells resting
FAM174B	Mast cells resting
FCER1A	Mast cells resting
GFI1	Mast cells resting
HDC	Mast cells resting
HPGDS	Mast cells resting
IL18R1	Mast cells resting
LTC4S	Mast cells resting
MS4A2	Mast cells resting
MS4A3	Mast cells resting
MYB	Mast cells resting
NOX3	Mast cells resting
NTRK1	Mast cells resting
P2RX1	Mast cells resting
P2RY14	Mast cells resting
PAQR5	Mast cells resting
PRG2	Mast cells resting
RAB27B	Mast cells resting
RGS13	Mast cells resting
2021-09-08	Mast cells resting
SLC12A8	Mast cells resting
ST8SIA1	Mast cells resting
STAP1	Mast cells resting
STXBP6	Mast cells resting
TPSAB1	Mast cells resting
ATP8B4	Mast cells activated
BPI	Mast cells activated
CCL1	Mast cells activated
CCL20	Mast cells activated
CCL4	Mast cells activated
CD33	Mast cells activated
CLC	Mast cells activated
CMA1	Mast cells activated
CPA3	Mast cells activated
CSF2	Mast cells activated
CTSG	Mast cells activated
CXCL3	Mast cells activated
FCER1A	Mast cells activated
GZMB	Mast cells activated
HDC	Mast cells activated
HOXA1	Mast cells activated
HPGDS	Mast cells activated
IL18R1	Mast cells activated
IL1A	Mast cells activated
IL1B	Mast cells activated
IL1RL1	Mast cells activated
IL3	Mast cells activated
IL5	Mast cells activated
LINC00597	Mast cells activated
2021-03-03	Mast cells activated
MS4A2	Mast cells activated
MS4A3	Mast cells activated
MYB	Mast cells activated
NOX3	Mast cells activated
NTRK1	Mast cells activated
P2RX1	Mast cells activated
PRG2	Mast cells activated
RAB27B	Mast cells activated
RGS13	Mast cells activated
SLC12A8	Mast cells activated
STXBP6	Mast cells activated
TEC	Mast cells activated
TPSAB1	Mast cells activated
ALOX15	Eosinophils
BANK1	Eosinophils
BCL2A1	Eosinophils
BPI	Eosinophils
C3AR1	Eosinophils
C5AR2	Eosinophils
CD244	Eosinophils
CLC	Eosinophils
DACH1	Eosinophils
DAPK2	Eosinophils
DEPDC5	Eosinophils
DPEP2	Eosinophils
EMR1	Eosinophils
EMR2	Eosinophils
EMR3	Eosinophils
EPN2	Eosinophils
FFAR2	Eosinophils
GIPR	Eosinophils
GPR183	Eosinophils
GPR65	Eosinophils
GPR97	Eosinophils
IL18R1	Eosinophils
IL18RAP	Eosinophils
IL1RL1	Eosinophils
IL5RA	Eosinophils
LRMP	Eosinophils
MAK	Eosinophils
MGAM	Eosinophils
MS4A3	Eosinophils
MXD1	Eosinophils
NCF2	Eosinophils
P2RY10	Eosinophils
P2RY13	Eosinophils
P2RY14	Eosinophils
P2RY2	Eosinophils
PADI4	Eosinophils
PDE6C	Eosinophils
PKD2L2	Eosinophils
PLEKHG3	Eosinophils
REPS2	Eosinophils
RGS1	Eosinophils
RGS13	Eosinophils
RNASE2	Eosinophils
RRP12	Eosinophils
SAMSN1	Eosinophils
SMPD3	Eosinophils
SMPDL3B	Eosinophils
ST3GAL6	Eosinophils
TREML2	Eosinophils
TRPM6	Eosinophils
ZNF222	Eosinophils
AIF1	Neutrophils
APOBEC3A	Neutrophils
AQP9	Neutrophils
BTNL8	Neutrophils
C5AR1	Neutrophils
CAMP	Neutrophils
CASP5	Neutrophils
CCR3	Neutrophils
CDA	Neutrophils
CEACAM3	Neutrophils
CFP	Neutrophils
CHI3L1	Neutrophils
CHST15	Neutrophils
CLC	Neutrophils
CREB5	Neutrophils
CSF3R	Neutrophils
CXCR1	Neutrophils
CXCR2	Neutrophils
DPEP2	Neutrophils
EMR2	Neutrophils
EMR3	Neutrophils
FAM212B	Neutrophils
FCGR3B	Neutrophils
FFAR2	Neutrophils
FPR1	Neutrophils
FPR2	Neutrophils
GPR97	Neutrophils
HAL	Neutrophils
HSPA6	Neutrophils
IGSF6	Neutrophils
IL18RAP	Neutrophils
LILRA2	Neutrophils
LILRB2	Neutrophils
LST1	Neutrophils
MAK	Neutrophils
MEFV	Neutrophils
MGAM	Neutrophils
MMP25	Neutrophils
MNDA	Neutrophils
MXD1	Neutrophils
NCF2	Neutrophils
NFE2	Neutrophils
P2RY13	Neutrophils
P2RY14	Neutrophils
PADI4	Neutrophils
PGLYRP1	Neutrophils
PLEKHG3	Neutrophils
QPCT	Neutrophils
REPS2	Neutrophils
S100A12	Neutrophils
STEAP4	Neutrophils
TLR2	Neutrophils
TLR8	Neutrophils
TNFAIP6	Neutrophils
TNFRSF10C	Neutrophils
TREM1	Neutrophils
TREML2	Neutrophils
VNN1	Neutrophils
VNN2	Neutrophils
VNN3	Neutrophils
ACVRL1	Endothelial cells
APLN	Endothelial cells
BCL6B	Endothelial cells
BMP6	Endothelial cells
BMX	Endothelial cells
CDH5	Endothelial cells
CLEC14A	Endothelial cells
CXorf36	Endothelial cells
EDN1	Endothelial cells
ELTD1	Endothelial cells
EMCN	Endothelial cells
ESAM	Endothelial cells
ESM1	Endothelial cells
FAM124B	Endothelial cells
HECW2	Endothelial cells
HHIP	Endothelial cells
KDR	Endothelial cells
MMRN1	Endothelial cells
MMRN2	Endothelial cells
MYCT1	Endothelial cells
PALMD	Endothelial cells
PEAR1	Endothelial cells
PGF	Endothelial cells
PLXNA2	Endothelial cells
PTPRB	Endothelial cells
ROBO4	Endothelial cells
SDPR	Endothelial cells
SHANK3	Endothelial cells
SHE	Endothelial cells
TEK	Endothelial cells
TIE1	Endothelial cells
VEPH1	Endothelial cells
VWF	Endothelial cells
COL1A1	Fibroblasts
COL3A1	Fibroblasts
COL6A1	Fibroblasts
COL6A2	Fibroblasts
DCN	Fibroblasts
GREM1	Fibroblasts
PAMR1	Fibroblasts
TAGLN	Fibroblasts

## Sheet: Table S3
Table S3 Lactate-related differentially expressed genes
gene	logFC	AveExpr	t	P.Value	adj.P.Val	B	type
POM121	-3.64678	6.7874	-20.7042	4.17302e-41	8.06785e-39	83.1219	Up_in_Normal
ENO1	2.74741	11.1841	18.5438	8.95658e-37	6.91054e-35	73.1867	Up_in_Tumor
HIF3A	-1.4331	5.03936	-17.7587	3.88799e-35	2.23959e-33	69.4283	Up_in_Normal
IL17F	-1.27547	3.78159	-16.2157	8.05602e-32	2.49085e-30	61.8139	Up_in_Normal
GNPDA1	2.90819	6.87506	15.5863	1.97216e-30	4.82147e-29	58.6245	Up_in_Tumor
PGAM1	1.4547	11.3673	15.4219	4.58212e-30	1.05577e-28	57.7837	Up_in_Tumor
ALDH18A1	1.83039	8.15374	15.2517	1.10057e-29	2.36722e-28	56.9097	Up_in_Tumor
GAPDH	1.41108	12.9904	15.1673	1.7017e-29	3.5583e-28	56.475	Up_in_Tumor
UBB	1.01096	13.203	15.1671	1.70299e-29	3.5583e-28	56.4743	Up_in_Tumor
NUP214	-1.71331	8.49726	-15.054	3.05671e-29	6.17214e-28	55.8908	Up_in_Normal
NOS2	-0.805079	4.78798	-15.0372	3.33559e-29	6.67912e-28	55.8037	Up_in_Normal
PSMB3	1.2773	10.8668	14.9211	6.08953e-29	1.16063e-27	55.2034	Up_in_Tumor
PGK2	-1.11797	4.62492	-14.8565	8.52094e-29	1.59424e-27	54.8683	Up_in_Normal
EPAS1	4.84231	6.58541	14.668	2.27556e-28	3.95811e-27	53.8885	Up_in_Tumor
PSMD3	1.18843	8.25314	13.8519	1.66837e-26	2.22185e-25	49.605	Up_in_Tumor
UBC	1.11444	13.2629	13.791	2.30559e-26	3.00155e-25	49.2823	Up_in_Tumor
IL18	2.97031	6.65311	13.582	7.00835e-26	8.49895e-25	48.1736	Up_in_Tumor
ARG1	-0.994415	4.25783	-13.2088	5.14923e-25	5.44718e-24	46.1848	Up_in_Normal
CXCL9	5.9848	8.86528	12.9426	2.15253e-24	2.09402e-23	44.7585	Up_in_Tumor
EGLN2	-1.95189	4.85987	-12.9204	2.42465e-24	2.33444e-23	44.6398	Up_in_Normal
PGAM2	-1.73564	5.20029	-12.7013	7.90348e-24	7.04547e-23	43.4617	Up_in_Normal
PPP2R5D	0.679668	7.44343	12.576	1.55597e-23	1.33664e-22	42.7864	Up_in_Tumor
NUP54	1.59951	8.46492	12.4196	3.62728e-23	2.94881e-22	41.9426	Up_in_Tumor
PKLR	-1.96393	5.25048	-12.3557	5.12908e-23	4.09256e-22	41.5973	Up_in_Normal
GLS2	-2.27366	4.69226	-12.1845	1.29932e-22	9.87107e-22	40.6708	Up_in_Normal
STAT1	2.96279	10.0412	11.7366	1.48863e-21	9.80375e-21	38.2405	Up_in_Tumor
STAT5A	-1.50588	8.69058	-11.6509	2.37609e-21	1.52193e-20	37.7746	Up_in_Normal
HIF1A	1.47595	10.9591	11.5629	3.84134e-21	2.40907e-20	37.296	Up_in_Tumor
EP300	-2.03585	7.84824	-11.3205	1.44526e-20	8.51167e-20	35.976	Up_in_Normal
CREBBP	-1.52114	8.95935	-11.0594	6.03165e-20	3.29712e-19	34.553	Up_in_Normal
PFKL	1.00905	7.65424	11.0132	7.76829e-20	4.19867e-19	34.301	Up_in_Tumor
NUP133	1.24084	8.58099	10.9686	9.91839e-20	5.30284e-19	34.0577	Up_in_Tumor
RPS27A	0.608779	13.2874	10.8807	1.60468e-19	8.40309e-19	33.5787	Up_in_Tumor
UBE2D2	-1.25898	10.5675	-10.831	2.10757e-19	1.08907e-18	33.3072	Up_in_Normal
HK1	0.985245	9.50654	10.7023	4.26599e-19	2.12541e-18	32.6052	Up_in_Tumor
TPI1	1.22538	11.2462	10.6432	5.89489e-19	2.88401e-18	32.2833	Up_in_Tumor
GLUD1	-1.4692	8.20564	-10.6003	7.45916e-19	3.59184e-18	32.049	Up_in_Normal
ALOX12B	-1.15421	4.0348	-10.4641	1.5727e-18	7.27125e-18	31.3066	Up_in_Normal
NUP188	0.633162	7.86416	9.99598	2.03824e-17	8.33938e-17	28.7577	Up_in_Tumor
UBE2D1	1.34509	8.29117	9.78721	6.37547e-17	2.45784e-16	27.6237	Up_in_Tumor
HIGD1A	1.12581	10.0233	9.67343	1.18601e-16	4.46178e-16	27.0066	Up_in_Tumor
PIK3CA	-1.74142	8.49339	-9.67054	1.20481e-16	4.52544e-16	26.991	Up_in_Normal
PFKFB4	1.58519	5.6129	9.64508	1.38422e-16	5.16357e-16	26.853	Up_in_Tumor
CD3E	2.52526	5.38026	9.62393	1.55329e-16	5.77249e-16	26.7385	Up_in_Tumor
GPI	1.08057	9.60226	9.62176	1.57176e-16	5.83855e-16	26.7267	Up_in_Tumor
RBX1	0.995828	10.1589	9.4524	3.95209e-16	1.41344e-15	25.8104	Up_in_Tumor
NUP37	1.31106	9.20983	9.2709	1.05929e-15	3.631e-15	24.8308	Up_in_Tumor
GLUD2	-1.57902	7.66152	-9.24274	1.23411e-15	4.20028e-15	24.6791	Up_in_Normal
OAT	1.4638	8.61911	8.9799	5.11795e-15	1.6488e-14	23.2666	Up_in_Tumor
PSMB10	0.970546	9.90813	8.95474	5.86231e-15	1.87603e-14	23.1318	Up_in_Tumor
PSMD6	0.77492	10.1955	8.89999	7.87658e-15	2.49546e-14	22.8387	Up_in_Tumor
IL24	-2.129	5.41973	-8.88866	8.37261e-15	2.64514e-14	22.778	Up_in_Normal
NFKBIA	1.42742	10.8187	8.81194	1.26567e-14	3.92447e-14	22.3679	Up_in_Tumor
GLUL	2.19791	10.4297	8.64453	3.11093e-14	9.31563e-14	21.4757	Up_in_Tumor
ARHGAP5	1.58076	5.73627	8.57342	4.55358e-14	1.34678e-13	21.0978	Up_in_Tumor
PSMA4	0.805187	10.8433	8.37559	1.30952e-13	3.71906e-13	20.0504	Up_in_Tumor
ENO2	-2.20438	8.1307	-8.28884	2.07739e-13	5.77453e-13	19.5931	Up_in_Normal
STAT4	2.22834	5.66007	8.17627	3.77416e-13	1.02604e-12	19.0015	Up_in_Tumor
HIF1AN	-1.10894	8.00989	-8.14582	4.4342e-13	1.19774e-12	18.8419	Up_in_Normal
PSMD11	0.69586	9.48817	8.12536	4.94089e-13	1.32906e-12	18.7347	Up_in_Tumor
RELA	-0.726709	8.48762	-7.9105	1.53259e-12	3.96099e-12	17.6138	Up_in_Normal
CCL2	2.24206	6.92075	7.86479	1.94781e-12	4.98739e-12	17.3765	Up_in_Tumor
NUP35	1.17282	7.76772	7.86207	1.97577e-12	5.05513e-12	17.3624	Up_in_Tumor
NUP43	0.73866	9.35131	7.6778	5.17202e-12	1.2795e-11	16.4104	Up_in_Tumor
CD4	2.13458	7.38088	7.66983	5.3909e-12	1.33091e-11	16.3694	Up_in_Tumor
HK3	1.18792	6.1642	7.55278	9.89699e-12	2.39694e-11	15.7687	Up_in_Tumor
ADPGK	0.609008	9.32655	7.48646	1.39447e-11	3.33451e-11	15.4298	Up_in_Tumor
PSMB1	0.65963	11.8788	7.48134	1.43185e-11	3.41952e-11	15.4037	Up_in_Tumor
PFKFB3	-1.94491	9.16652	-7.47343	1.49151e-11	3.55796e-11	15.3634	Up_in_Normal
GOT2	1.28937	9.62409	7.43203	1.84631e-11	4.37087e-11	15.1525	Up_in_Tumor
NUP85	0.760906	9.05565	7.36075	2.66377e-11	6.22018e-11	14.7904	Up_in_Tumor
PGK1	0.749429	11.7465	7.31589	3.35295e-11	7.7521e-11	14.5631	Up_in_Tumor
PSMF1	-0.834882	8.5636	-7.24668	4.77721e-11	1.08894e-10	14.2136	Up_in_Normal
NUP153	-0.903957	9.86419	-7.22385	5.36745e-11	1.21902e-10	14.0986	Up_in_Normal
PSME4	0.613409	8.98873	7.21968	5.48283e-11	1.24405e-10	14.0776	Up_in_Tumor
SEH1L	0.821625	9.19508	7.20149	6.01559e-11	1.3587e-10	13.986	Up_in_Tumor
PSMD7	0.699129	8.99507	7.05568	1.26114e-10	2.78049e-10	13.2556	Up_in_Tumor
ARNT	-0.625534	7.54352	-6.96436	1.99927e-10	4.34411e-10	12.8012	Up_in_Normal
PPP2CA	0.649413	10.4886	6.76891	5.31798e-10	1.11936e-09	11.8372	Up_in_Tumor
CXCL1	1.51886	4.56657	6.60697	1.18595e-09	2.43235e-09	11.0476	Up_in_Tumor
PPP2CB	0.782113	8.72975	6.58608	1.31447e-09	2.68873e-09	10.9464	Up_in_Tumor
PSMD5	-0.737251	8.39845	-6.48987	2.10744e-09	4.24059e-09	10.4821	Up_in_Normal
PGP	0.868117	7.85769	6.41779	2.9955e-09	5.9529e-09	10.1364	Up_in_Tumor
NUPL2	-0.630531	7.99696	-6.37879	3.62062e-09	7.16203e-09	9.95012	Up_in_Normal
STAT3	-1.07593	10.4818	-6.25996	6.43046e-09	1.25113e-08	9.38593	Up_in_Normal
PSMC3	0.594769	8.97235	6.23489	7.25401e-09	1.40503e-08	9.26763	Up_in_Tumor
ALDOA	0.90918	11.2383	6.09129	1.44068e-08	2.72917e-08	8.59442	Up_in_Tumor
GAPDHS	-0.730357	3.76535	-6.0896	1.45235e-08	2.75004e-08	8.58651	Up_in_Normal
PSMA8	-1.87513	5.42847	-6.00529	2.16496e-08	4.04563e-08	8.19515	Up_in_Normal
IL18RAP	1.08853	5.70469	5.89383	3.65508e-08	6.73589e-08	7.68215	Up_in_Tumor
AAAS	-0.76584	8.12653	-5.79079	5.9054e-08	1.07313e-07	7.21263	Up_in_Normal
PFKP	0.777894	9.46468	5.77721	6.28888e-08	1.14134e-07	7.15108	Up_in_Tumor
GNPDA2	-0.910915	7.07961	-5.67293	1.01695e-07	1.81872e-07	6.68121	Up_in_Normal
PSMB8	0.650126	10.2343	5.44533	2.85681e-07	4.95173e-07	5.67293	Up_in_Tumor
IL1B	0.852995	5.89197	4.67732	7.79707e-06	1.22544e-05	2.4633	Up_in_Tumor
IFNG	0.879188	6.89865	3.43268	0.000824771	0.00112275	-1.98184	Up_in_Tumor

## Sheet: Table S4
Table S4 Genes significantly associated with single-factor Cox analysis
gene	coef	p.value	Hazard_Ratio	lower_.95	upper_.95	logrank_pvalue	wald_pvalue	Likelihood_pvalue	HR
CD3E	-0.28757	7.50636e-17	0.750084	0.701061	0.802536	5.77142e-17	7.50636e-17	1.98881e-16	0.75(0.7-0.8)
CD4	-0.291859	9.07491e-10	0.746874	0.680278	0.819989	9.59363e-10	9.07491e-10	2.00401e-09	0.75(0.68-0.82)
STAT4	-0.206203	6.70109e-07	0.813668	0.750119	0.882601	6.86682e-07	6.70109e-07	1.09547e-06	0.81(0.75-0.88)
GPI	0.629856	5.90679e-06	1.87734	1.4295	2.46549	4.38538e-05	5.90679e-06	1.94421e-06	1.88(1.43-2.47)
IL18	-0.244992	1.57302e-05	0.782711	0.70034	0.87477	1.54899e-05	1.57302e-05	3.28457e-05	0.78(0.7-0.87)
NUP35	0.224747	1.80515e-05	1.25201	1.12977	1.38747	1.92949e-05	1.80515e-05	1.07208e-05	1.25(1.13-1.39)
HK2	0.174852	0.00010314	1.19107	1.09046	1.30097	0.000102164	0.00010314	0.000108103	1.19(1.09-1.3)
PSMC4	0.239759	0.000235087	1.27094	1.11851	1.44416	0.000262071	0.000235087	0.000139755	1.27(1.12-1.44)
RIMKLB	0.172502	0.000365801	1.18827	1.08072	1.30653	0.000382962	0.000365801	0.000356371	1.19(1.08-1.31)
PPP2R5D	0.174393	0.000580249	1.19052	1.07794	1.31487	0.000617045	0.000580249	0.000364664	1.19(1.08-1.31)
CXCL1	0.155213	0.000873141	1.16791	1.0659	1.27968	0.000865341	0.000873141	0.00107923	1.17(1.07-1.28)
PSMB9	-0.128031	0.000899979	0.879826	0.815778	0.948902	0.000908188	0.000899979	0.00145903	0.88(0.82-0.95)
LIMD1	0.15931	0.000964814	1.1727	1.06685	1.28906	0.000961226	0.000964814	0.00104729	1.17(1.07-1.29)
JAK2	-0.148316	0.00146796	0.862159	0.786863	0.94466	0.00149966	0.00146796	0.00212756	0.86(0.79-0.94)
OAT	-0.166703	0.00168652	0.846451	0.762814	0.939258	0.00176362	0.00168652	0.00271444	0.85(0.76-0.94)
UBE2D2	0.44305	0.00181161	1.55745	1.17902	2.05734	0.00401772	0.00181161	0.00102016	1.56(1.18-2.06)
PSMD6	0.337337	0.002331	1.40121	1.12768	1.74108	0.00266283	0.002331	0.00175058	1.4(1.13-1.74)
HK1	-0.249853	0.00246626	0.778916	0.662585	0.915671	0.0027551	0.00246626	0.00525964	0.78(0.66-0.92)
IL12RB1	-0.108133	0.00273789	0.897508	0.836207	0.963304	0.00276478	0.00273789	0.00362901	0.9(0.84-0.96)
PSME1	-0.164814	0.00409342	0.848052	0.757802	0.94905	0.0043855	0.00409342	0.0065904	0.85(0.76-0.95)
PSMD13	0.225868	0.00543769	1.25341	1.06889	1.46979	0.0055606	0.00543769	0.00631764	1.25(1.07-1.47)
STAT5A	-0.160151	0.00722415	0.852015	0.758056	0.95762	0.00727937	0.00722415	0.00714982	0.85(0.76-0.96)
PRKACB	-0.12308	0.00774163	0.884193	0.807621	0.968024	0.00776344	0.00774163	0.0100146	0.88(0.81-0.97)
PIK3CA	0.170214	0.00784133	1.18556	1.04576	1.34405	0.0079404	0.00784133	0.00558198	1.19(1.05-1.34)
PSMD8	0.212298	0.00912022	1.23652	1.05414	1.45045	0.00934666	0.00912022	0.00791257	1.24(1.05-1.45)
IL23A	-0.0915727	0.0100294	0.912495	0.851055	0.97837	0.0100385	0.0100294	0.0100916	0.91(0.85-0.98)
NUP155	0.126612	0.01019	1.13498	1.03048	1.25007	0.0103828	0.01019	0.00780601	1.13(1.03-1.25)
EPAS1	-0.10104	0.0124507	0.903897	0.835034	0.978438	0.0125047	0.0124507	0.0171511	0.9(0.84-0.98)
PGP	0.12029	0.0128622	1.12782	1.02584	1.23995	0.0128242	0.0128622	0.0139733	1.13(1.03-1.24)
TPI1	0.217867	0.0142272	1.24342	1.04465	1.48002	0.0144961	0.0142272	0.0146518	1.24(1.04-1.48)
UBE2D1	0.254369	0.0155551	1.28965	1.04947	1.58479	0.015773	0.0155551	0.0197213	1.29(1.05-1.58)
PSMD11	0.17981	0.0163136	1.19699	1.03363	1.38617	0.0164134	0.0163136	0.0187305	1.2(1.03-1.39)
IFNG	-0.0796612	0.0164265	0.923429	0.865251	0.985519	0.0163728	0.0164265	0.0153268	0.92(0.87-0.99)
PSMC3	0.21913	0.0179192	1.24499	1.03842	1.49265	0.019337	0.0179192	0.0121868	1.24(1.04-1.49)
PPP2R1B	0.158555	0.0201982	1.17182	1.02507	1.33957	0.0206846	0.0201982	0.016977	1.17(1.03-1.34)
GNPDA1	-0.169622	0.0211619	0.843984	0.730631	0.974924	0.0219961	0.0211619	0.0304815	0.84(0.73-0.97)
CXCL9	-0.0577693	0.0214224	0.943868	0.898536	0.991486	0.0213664	0.0214224	0.0224413	0.94(0.9-0.99)
BPGM	0.0910338	0.0220682	1.09531	1.01318	1.18409	0.0221495	0.0220682	0.0190343	1.1(1.01-1.18)
PSMC1	0.707167	0.0230933	2.02824	1.10196	3.73311	0.0239223	0.0230933	0.0201921	2.03(1.1-3.73)
VEGFA	0.0605554	0.0241601	1.06243	1.00794	1.11985	0.0241305	0.0241601	0.0236842	1.06(1.01-1.12)
ALDOC	-0.11156	0.0242805	0.894438	0.8117	0.985609	0.0244809	0.0242805	0.0371331	0.89(0.81-0.99)
PGM2L1	-0.0980717	0.0253455	0.906584	0.831909	0.987962	0.0253683	0.0253455	0.0265335	0.91(0.83-0.99)
PSMB8	-0.150255	0.0264805	0.860489	0.753547	0.982607	0.0284572	0.0264805	0.0390965	0.86(0.75-0.98)
GLS2	-0.0925565	0.0309572	0.911598	0.838087	0.991557	0.0309409	0.0309572	0.0276779	0.91(0.84-0.99)
UBC	-0.481055	0.0317801	0.618131	0.398452	0.958927	0.0326108	0.0317801	0.0342136	0.62(0.4-0.96)
GOT2	0.160215	0.03585	1.17376	1.01064	1.36321	0.0362381	0.03585	0.0350993	1.17(1.01-1.36)
TNF	-0.0750948	0.0381833	0.927656	0.864072	0.995918	0.0381773	0.0381833	0.036845	0.93(0.86-1)
GAPDH	0.363962	0.0417574	1.43902	1.01367	2.04284	0.0538061	0.0417574	0.0249852	1.44(1.01-2.04)
PFKFB3	-0.109502	0.0424099	0.89628	0.806337	0.996256	0.0431769	0.0424099	0.0503209	0.9(0.81-1)

## Sheet: Table S5
Table S5 Genes significantly associated with multi-factor Cox analysis
gene	coef	p.value	Hazard_Ratio	lower_.95	upper_.95	logrank_pvalue	wald_pvalue	Likelihood_pvalue	HR
CD3E	-0.280155	6.44559e-16	0.755667	0.706023	0.808801	5.10313e-16	6.44559e-16	1.58853e-15	0.76(0.71-0.81)
CD4	-0.282365	3.91992e-09	0.753999	0.686352	0.828312	4.11511e-09	3.91992e-09	7.95247e-09	0.75(0.69-0.83)
STAT4	-0.195813	2.782e-06	0.822166	0.757517	0.892331	2.83633e-06	2.782e-06	4.21477e-06	0.82(0.76-0.89)
GPI	0.632867	5.85736e-06	1.883	1.43209	2.47588	4.40266e-05	5.85736e-06	1.92847e-06	1.88(1.43-2.48)
NUP35	0.221465	2.51966e-05	1.2479	1.12574	1.38333	2.68199e-05	2.51966e-05	1.53075e-05	1.25(1.13-1.38)
IL18	-0.229069	6.67508e-05	0.795273	0.710589	0.89005	6.60214e-05	6.67508e-05	0.000120619	0.8(0.71-0.89)
HK2	0.177386	8.69363e-05	1.19409	1.09286	1.30471	8.60695e-05	8.69363e-05	9.12883e-05	1.19(1.09-1.3)
RIMKLB	0.176372	0.000284795	1.19288	1.08449	1.31211	0.00029931	0.000284795	0.000277463	1.19(1.08-1.31)
PSMC4	0.237005	0.000289269	1.26745	1.115	1.44074	0.000320784	0.000289269	0.000175009	1.27(1.11-1.44)
PPP2R5D	0.180953	0.000394473	1.19836	1.08423	1.3245	0.000423102	0.000394473	0.000238071	1.2(1.08-1.32)
LIMD1	0.165443	0.000634221	1.17992	1.07308	1.29739	0.000631525	0.000634221	0.000694589	1.18(1.07-1.3)
CXCL1	0.155923	0.000865692	1.16874	1.06628	1.28104	0.000857852	0.000865692	0.00107125	1.17(1.07-1.28)
OAT	-0.169393	0.00144355	0.844177	0.760631	0.9369	0.00151351	0.00144355	0.00237577	0.84(0.76-0.94)
PSMB9	-0.122809	0.00161592	0.884433	0.819428	0.954594	0.00162848	0.00161592	0.0024592	0.88(0.82-0.95)
UBE2D2	0.430017	0.0025048	1.53728	1.16322	2.03164	0.00518242	0.0025048	0.00144878	1.54(1.16-2.03)
JAK2	-0.13846	0.00332862	0.870698	0.793817	0.955025	0.00338304	0.00332862	0.00447799	0.87(0.79-0.96)
IL12RB1	-0.106527	0.00333779	0.89895	0.837218	0.965234	0.00336863	0.00333779	0.0043596	0.9(0.84-0.97)
HK1	-0.244322	0.00338832	0.783235	0.665145	0.922291	0.00374708	0.00338832	0.00678621	0.78(0.67-0.92)
PSMD6	0.318562	0.00405715	1.37515	1.1066	1.70887	0.00452533	0.00405715	0.00315378	1.38(1.11-1.71)
PIK3CA	0.180101	0.00536728	1.19734	1.05476	1.35919	0.00545151	0.00536728	0.00363745	1.2(1.05-1.36)
PSMD13	0.22629	0.00552789	1.25394	1.06869	1.47129	0.0056528	0.00552789	0.00642102	1.25(1.07-1.47)
PSME1	-0.159701	0.00588131	0.852399	0.760831	0.954986	0.00624541	0.00588131	0.0089916	0.85(0.76-0.95)
PSMD8	0.219986	0.00722262	1.24606	1.06129	1.46299	0.00742544	0.00722262	0.00619345	1.25(1.06-1.46)
IL23A	-0.0951762	0.00768358	0.909213	0.847762	0.975118	0.00769158	0.00768358	0.00773648	0.91(0.85-0.98)
STAT5A	-0.157354	0.00856805	0.854401	0.759821	0.960755	0.00862895	0.00856805	0.0084838	0.85(0.76-0.96)
NUP155	0.128665	0.00941048	1.13731	1.03206	1.2533	0.00959828	0.00941048	0.00714395	1.14(1.03-1.25)
PRKACB	-0.118639	0.0108564	0.888128	0.810646	0.973016	0.0108832	0.0108564	0.0136459	0.89(0.81-0.97)
PSMD11	0.18699	0.0126028	1.20562	1.0409	1.39639	0.012692	0.0126028	0.0147057	1.21(1.04-1.4)
PGP	0.118166	0.0150011	1.12543	1.02321	1.23786	0.01496	0.0150011	0.0162232	1.13(1.02-1.24)
EPAS1	-0.0981315	0.0160335	0.90653	0.836943	0.981902	0.0160965	0.0160335	0.0214467	0.91(0.84-0.98)
UBE2D1	0.253197	0.0165671	1.28814	1.04717	1.58455	0.0167923	0.0165671	0.0208879	1.29(1.05-1.58)
PSMC3	0.222353	0.016929	1.24901	1.04068	1.49905	0.0183326	0.016929	0.0114	1.25(1.04-1.5)
TPI1	0.212227	0.0174137	1.23643	1.038	1.47279	0.0177108	0.0174137	0.0178815	1.24(1.04-1.47)
PPP2R1B	0.161987	0.0182992	1.17585	1.02781	1.3452	0.0187726	0.0182992	0.0152589	1.18(1.03-1.35)
IFNG	-0.0783256	0.0187316	0.924663	0.86621	0.987061	0.0186745	0.0187316	0.0175415	0.92(0.87-0.99)
BPGM	0.0922911	0.0209171	1.09668	1.01407	1.18603	0.020998	0.0209171	0.0179634	1.1(1.01-1.19)
UBC	-0.504242	0.0245958	0.603963	0.389093	0.937491	0.0253699	0.0245958	0.0268168	0.6(0.39-0.94)
PSMC1	0.692821	0.0264307	1.99935	1.08448	3.68599	0.0273041	0.0264307	0.0232669	2(1.08-3.69)
VEGFA	0.0594891	0.0273716	1.06129	1.00666	1.11889	0.0273404	0.0273716	0.0268628	1.06(1.01-1.12)
GLS2	-0.0945849	0.0283095	0.90975	0.836006	0.990001	0.0282935	0.0283095	0.0251671	0.91(0.84-0.99)
PGM2L1	-0.0962968	0.0288323	0.908194	0.833064	0.990101	0.0288567	0.0288323	0.0301052	0.91(0.83-0.99)
ALDOC	-0.108787	0.0297038	0.896921	0.813131	0.989346	0.0299332	0.0297038	0.0438154	0.9(0.81-0.99)
GNPDA2	0.106749	0.0328611	1.11266	1.00873	1.22728	0.0331219	0.0328611	0.0308281	1.11(1.01-1.23)
PSMD14	0.12803	0.0392257	1.13659	1.00634	1.28369	0.0394274	0.0392257	0.0359098	1.14(1.01-1.28)
PSMB8	-0.14165	0.0400014	0.867925	0.758181	0.993553	0.0423257	0.0400014	0.0548486	0.87(0.76-0.99)
GOT2	0.157059	0.0404103	1.17007	1.00689	1.35969	0.0408127	0.0404103	0.0396104	1.17(1.01-1.36)
ARHGAP5	0.151138	0.0407439	1.16316	1.00638	1.34435	0.040917	0.0407439	0.0451721	1.16(1.01-1.34)
CXCL9	-0.0515136	0.0415842	0.949791	0.903876	0.998038	0.0415152	0.0415842	0.0430111	0.95(0.9-1)
PYCR2	0.150817	0.0472533	1.16278	1.00183	1.3496	0.0475817	0.0472533	0.0493132	1.16(1-1.35)

## Sheet: Table S6
Table S6 Single-factor and multi-factor analysis between GSE181063 LARscore and clinical features
	Uni-cox			Multi-cox
Factors	HR	(95%_CI_for_HR)	p.value	HR	(95%_CI_for_HR)	PValue
age (>60 vs <=60)	2.92909	(2.25153-3.81055)	1.18062e-15	2.51	1.91-3.31	<0.00001
gender (Male vs Female)	1.24283	(1.00563-1.536)	0.0442325	1.52	1.23-1.89	<0.00001
ipiScore (3+4+5 vs 0+1+2)	2.54941	(2.06314-3.15028)	4.42502e-18	1.81	1.33-2.46	<0.00001
LARscore (High vs Low)	2.19823	(1.78038-2.71415)	2.4335e-13	2.06	1.66-2.55	<0.00001
stage (III+IV vs I+II)	1.75465	(1.3976-2.20291)	1.27393e-06	1.2	0.87-1.66	0.265

## Sheet: Table S7
Table S7 Single-factor and multi-factor analysis between GSE10846 LARscore and clinical features
	Uni-cox			Multi-cox
Factors	HR	(95%_CI_for_HR)	p.value	HR	(95%_CI_for_HR)	PValue
age (>60 vs <=60)	2.02201	(1.44825-2.82309)	3.54961e-05	1.79	1.28-2.52	0.001
ecog (2+3+4 vs 0+1)	2.85948	(2.06092-3.96748)	3.21833e-10	2.23	1.59-3.13	<0.00001
gender (Male vs Female)	0.94523	(0.689485-1.29584)	0.726388	1.02	0.74-1.4	0.921
LARscore (High vs Low)	2.18763	(1.56886-3.05043)	3.93352e-06	1.91	1.36-2.67	<0.00001
stage (III+IV vs I+II)	1.90483	(1.37165-2.64525)	0.000119984	1.62	1.16-2.27	0.005

## Sheet: Table S8
Table S8 Clinical characteristics of patients with newly diagnosed DLBCL
Characteristic	Overall (%)
No.	41
Age，years
＜55	16(39.0)
≥55	25(61.0)
Gender
Male	25(61.0)
Female	16(39.0)
Molecular subtypea
GCB	8(19.5)
Non-GCB	28(68.3)
nd	5(12.2)
B symptomsb
Present	16(39.0)
Absent	25(61.0)
sLDH
Normal	23(56.1)
Increased	18(43.9)
ECOG PS
0	28(68.3)
1	8(19.5)
2	4(9.8)
3	1(2.4)
Ann Arbor stage
I/II	15(36.6)
III/IV	24(58.5)
nd	2(4.9)
IPI score
≤1	16(39.0)
＞1	22(53.7)
nd	3(7.3)
DLBCL, diffuse large B-cell lymphoma; aMolecular subtype assessed using Hans’ algorithm; GCB, germinal center B-cell like; nd: not determined; bB symptoms include unexplained fever with temperature above 38°C, night sweats or weight loss more than 10% within 6 months; sLDH, serum lactate dehydrogenase; ECOG PS, Eastern Cooperative Oncology Group performance status; IPI, International Prognostic I…
